# Supplementary material for: COVID-19 Biomarkers Comparison: Children, Adults and Elders
Source: Medicina (Kaunas). 2023 May 3;59(5):877. doi: 10.3390/medicina59050877 (PMC10222231; doi:10.3390/medicina59050877)
Supplement: Supplementary file 1 [file medicina-59-00877-s001.zip]

Archive with 1 entries (1 files):
- medicina-2365707-supplementary.pdf
